# Supplementary material for: Platelet-derived calpain cleaves the endothelial protease-activated receptor 1 to induce vascular inflammation in diabetes
Source: Basic Res Cardiol. 2020 Dec 1;115(6):75. doi: 10.1007/s00395-020-00833-9 (PMC7716944; doi:10.1007/s00395-020-00833-9)
Supplement: Supplementary file 1 — Supplementary file1 (XLSX 76 KB) [file 395_2020_833_MOESM1_ESM.xlsx]

## Sheet: Matrix8
Supplementary Table 1- Peptides identified in culture medium
Majority protein IDs	Protein names	Gene names	Peptides CTL-1	Peptides CTL-2	Peptides CAPN1-1	Peptides CAPN1-2	GOCC name	GOBP name	GOMF name	KEGG name	Only identified by site	Reverse	Potential contaminant	Intensity Co1	Intensity Co2	Intensity mCalp1	Intensity mueCalp	Peptides	Razor + unique peptides	Unique peptides	Sequence coverage [%]	Unique + razor sequence coverage [%]	Unique sequence coverage [%]	Mol. weight [kDa]	Q-value	Score	Intensity	MS/MS Count	Razor + unique peptides Co1	Razor + unique peptides Co2	Razor + unique peptides mCalp1	Razor + unique peptides mueCalp	Unique peptides Co1	Unique peptides Co2	Unique peptides mCalp1	Unique peptides mueCalp	Sequence length	Sequence lengths	Fraction average	Fraction 1	Sequence coverage Co1 [%]	Sequence coverage Co2 [%]	Sequence coverage mCalp1 [%]	Sequence coverage mueCalp [%]	Protein IDs	Peptide counts (all)	Peptide counts (razor+unique)	Peptide counts (unique)	Fasta headers
P02751	Fibronectin;Anastellin;Ugl-Y1;Ugl-Y2;Ugl-Y3	FN1	15	23	21	22	apical plasma membrane;basement membrane;blood microparticle;cell part;cytoplasmic membrane-bounded vesicle lumen;cytoplasmic part;cytoplasmic vesicle part;endoplasmic reticulum-Golgi intermediate compartment;extracellular matrix;extracellular matrix part;extracellular membrane-bounded organelle;extracellular organelle;extracellular region;extracellular region part;extracellular space;extracellul…	acute inflammatory response;acute-phase response;anatomical structure formation involved in morphogenesis;anatomical structure morphogenesis;angiogenesis;biological adhesion;biological regulation;blood coagulation;calcium-independent cell-matrix adhesion;cell activation;cell adhesion;cell junction assembly;cell junction organization;cell migration;cell morphogenesis;cell morphogenesis involved in…	binding;carbohydrate binding;collagen binding;enzyme activator activity;enzyme binding;enzyme regulator activity;glycosaminoglycan binding;heparin binding;integrin binding;pattern binding;peptidase activator activity;peptidase regulator activity;polysaccharide binding;protease binding;protein binding;protein complex binding;receptor binding	Amoebiasis;Bacterial invasion of epithelial cells;ECM-receptor interaction;Focal adhesion;Pathways in cancer;Regulation of actin cytoskeleton;Small cell lung cancer				2501400000	645270000	80802000	710220000	29	29	29	16.6	16.6	16.6	262.62	0	279.17	3937700000	86	15	23	21	22	15	23	21	22	2386	NaN	1	87	8.2	13.4	12.3	12.3	P02751;H0Y7Z1	29;12	29;12	29;12	>sp|P02751|FINC_HUMAN Fibronectin OS=Homo sapiens GN=FN1 PE=1 SV=4
P04275	von Willebrand factor;von Willebrand antigen 2	VWF	7	6	19	38	cell part;clathrin-coated vesicle;coated vesicle;cytoplasmic membrane-bounded vesicle;cytoplasmic membrane-bounded vesicle lumen;cytoplasmic part;cytoplasmic vesicle;cytoplasmic vesicle part;endoplasmic reticulum;external side of plasma membrane;extracellular matrix;extracellular membrane-bounded organelle;extracellular organelle;extracellular region;extracellular region part;extracellular vesicu…	anatomical structure development;biological adhesion;biological regulation;blood coagulation;blood coagulation, intrinsic pathway;cell activation;cell adhesion;cell-substrate adhesion;cellular component assembly;cellular component organization;cellular component organization at cellular level;cellular component organization or biogenesis;cellular component organization or biogenesis at cellular l…	binding;chaperone binding;collagen binding;enzyme binding;glycoprotein binding;identical protein binding;immunoglobulin binding;integrin binding;protease binding;protein binding;protein complex binding;protein dimerization activity;protein homodimerization activity;protein N-terminus binding;receptor binding	Complement and coagulation cascades;ECM-receptor interaction;Focal adhesion				240460000	50193000	60304000	1025000000	43	43	43	19.7	19.7	19.7	309.26	0	323.31	1376000000	77	7	6	19	38	7	6	19	38	2813	2813	1	77	2.8	2.4	8.4	18	P04275	43	43	43	>sp|P04275|VWF_HUMAN von Willebrand factor OS=Homo sapiens GN=VWF PE=1 SV=4
P26038	Moesin	MSN	8	10	19	23	apical part of cell;apical plasma membrane;axon part;basolateral plasma membrane;blood microparticle;cell body;cell cortex;cell division site part;cell part;cell pole;cell projection;cell projection membrane;cell projection part;cell tip;cleavage furrow;cytoplasm;cytoplasmic part;cytoskeleton;extracellular membrane-bounded organelle;extracellular organelle;extracellular region part;extracellular …	actin cytoskeleton organization;actin filament capping;actin filament organization;actin filament-based process;anatomical structure development;anatomical structure morphogenesis;apical protein localization;asymmetric protein localization;biological adhesion;biological regulation;cell adhesion;cell development;cell migration;cell motility;cell projection assembly;cell projection organization;cel…	binding;cell adhesion molecule binding;double-stranded RNA binding;enzyme binding;kinase binding;nucleic acid binding;protein binding;protein kinase binding;receptor binding;RNA binding;structural constituent of cytoskeleton;structural molecule activity	Leukocyte transendothelial migration;Measles;Regulation of actin cytoskeleton				809170000	89639000	133420000	1275200000	27	27	21	40.6	40.6	32.2	67.819	0	261.44	2307400000	75	8	10	19	23	7	7	14	19	577	NaN	1	73	16.5	18.9	30.2	37.3	P26038;P35241;V9GZ54;B4DIZ1;Q8TAM6	27;7;4;1;1	27;7;4;1;1	21;1;3;1;1	>sp|P26038|MOES_HUMAN Moesin OS=Homo sapiens GN=MSN PE=1 SV=3
P07996	Thrombospondin-1	THBS1	24	31	18	17	basement membrane;cell part;cell surface;cytoplasm;cytoplasmic membrane-bounded vesicle;cytoplasmic membrane-bounded vesicle lumen;cytoplasmic part;cytoplasmic vesicle;cytoplasmic vesicle part;endoplasmic reticulum;external side of plasma membrane;extracellular matrix;extracellular matrix part;extracellular membrane-bounded organelle;extracellular organelle;extracellular region;extracellular regi…	activation of MAPK activity;anatomical structure development;anatomical structure formation involved in morphogenesis;anatomical structure morphogenesis;angiogenesis;behavior;behavioral response to pain;biological adhesion;biological regulation;blood coagulation;blood vessel morphogenesis;cartilage development;cartilage development involved in endochondral bone morphogenesis;cell activation;cell …	binding;calcium ion binding;carbohydrate binding;cation binding;collagen binding;collagen V binding;cytokine binding;extracellular matrix binding;fibrinogen binding;fibroblast growth factor binding;fibronectin binding;glycoprotein binding;glycosaminoglycan binding;growth factor binding;heparin binding;identical protein binding;integrin binding;ion binding;laminin binding;lipid binding;lipoprotein…	ECM-receptor interaction;Focal adhesion;Malaria;Phagosome;TGF-beta signaling pathway				7741700000	3235300000	92200000	1030900000	36	36	12	36.1	36.1	13.7	129.38	0	323.31	12100000000	116	24	31	18	17	8	12	5	6	1170	NaN	1	116	25.2	33.8	19.2	20.3	P07996;A8MZG1;P35442	36;3;1	36;3;1	12;1;1	>sp|P07996|TSP1_HUMAN Thrombospondin-1 OS=Homo sapiens GN=THBS1 PE=1 SV=2
P08238	Heat shock protein HSP 90-beta	HSP90AB1	12	11	13	17	apical plasma membrane;basolateral plasma membrane;brush border membrane;cell part;cell projection membrane;cell projection part;cell surface;cytoplasm;cytoplasmic membrane-bounded vesicle;cytoplasmic part;cytoplasmic vesicle;cytosol;extracellular membrane-bounded organelle;extracellular organelle;extracellular region part;extracellular vesicular exosome;inclusion body;intracellular membrane-boun…	anatomical structure development;axon guidance;biological regulation;cellular component organization;cellular component organization or biogenesis;cellular macromolecule metabolic process;cellular metabolic process;cellular process;cellular protein metabolic process;cellular response to chemical stimulus;cellular response to cytokine stimulus;cellular response to interleukin-4;cellular response t…	adenyl deoxyribonucleotide binding;adenyl nucleotide binding;adenyl ribonucleotide binding;antigen binding;ATP binding;binding;CTP binding;dATP binding;deoxyribonucleotide binding;double-stranded RNA binding;enzyme regulator activity;GTP binding;guanyl nucleotide binding;guanyl ribonucleotide binding;MHC class II protein complex binding;MHC protein complex binding;nitric-oxide synthase regulator …	Antigen processing and presentation;NOD-like receptor signaling pathway;Pathways in cancer;Plant-pathogen interaction;Progesterone-mediated oocyte maturation;Prostate cancer;Protein processing in endoplasmic reticulum				233170000	100250000	44367000	300550000	19	19	11	32	32	21.3	83.263	0	191.52	678340000	56	12	11	13	17	7	8	8	10	724	NaN	1	56	20.3	21.1	26	29.3	P08238;Q58FF7;Q58FF8;Q58FF6	19;7;6;3	19;7;6;3	11;4;1;0	>sp|P08238|HS90B_HUMAN Heat shock protein HSP 90-beta OS=Homo sapiens GN=HSP90AB1 PE=1 SV=4
P35579	Myosin-9	MYH9	25	13	11	13	A band;actin cytoskeleton;actin filament bundle;actomyosin;actomyosin contractile ring;adherens junction;anchoring junction;axon;cell body;cell cortex;cell cortex part;cell division site part;cell junction;cell leading edge;cell part;cell projection;cell projection part;cell-cell adherens junction;cell-cell contact zone;cell-cell junction;cell-substrate adherens junction;cell-substrate junction;c…	actin cytoskeleton organization;actin cytoskeleton reorganization;actin filament-based movement;actin filament-based process;actin-mediated cell contraction;actin-myosin filament sliding;actomyosin structure organization;adult heart development;anatomical structure development;anatomical structure formation involved in morphogenesis;anatomical structure morphogenesis;angiogenesis;appendage morpho…	actin binding;actin filament binding;actin-dependent ATPase activity;adenyl nucleotide binding;adenyl ribonucleotide binding;ADP binding;ATP binding;ATPase activity;ATPase activity, coupled;binding;calmodulin binding;catalytic activity;cytoskeletal protein binding;double-stranded RNA binding;enzyme binding;hydrolase activity;hydrolase activity, acting on acid anhydrides;hydrolase activity, acting…	Tight junction;Viral myocarditis				515270000	69914000	22930000	130560000	36	36	36	24.4	24.4	24.4	226.53	0	265.83	738670000	65	25	13	11	13	25	13	11	13	1960	NaN	1	64	17.3	9.3	7.7	8.9	P35579;B1PS43;P35749;Q5BKV1;Q7Z406;M0QY43;P35580;B1AH99;A0A0C4DFM8;A0A087X0T3;P12883;P13535;Q9UKX3;Q9Y623;P13533;P12882;P11055;Q9UKX2;A7E2Y1	36;4;4;3;3;2;2;1;1;1;1;1;1;1;1;1;1;1;1	36;4;4;3;3;2;2;1;1;1;1;1;1;1;1;1;1;1;1	36;4;4;3;3;2;2;1;1;1;1;1;1;1;1;1;1;1;1	>sp|P35579|MYH9_HUMAN Myosin-9 OS=Homo sapiens GN=MYH9 PE=1 SV=4
P13797;A0A0A0MSQ0;F8W8D8	Plastin-3	PLS3	3	2	8	7	actin cytoskeleton;actin filament;actin filament bundle;adherens junction;anchoring junction;cell junction;cell part;cell projection;cell projection membrane;cell projection part;cell-substrate adherens junction;cell-substrate junction;cytoplasm;cytoplasmic part;cytoskeletal part;cytoskeleton;cytosol;extracellular membrane-bounded organelle;extracellular organelle;extracellular region part;extrac…	actin cytoskeleton organization;actin filament bundle assembly;actin filament organization;actin filament-based process;anatomical structure development;anatomical structure morphogenesis;biological regulation;bone development;cell activation;cell activation involved in immune response;cell migration;cell motility;cellular component assembly;cellular component assembly at cellular level;cellular …	actin binding;actin filament binding;binding;calcium ion binding;cation binding;cytoskeletal protein binding;ion binding;metal ion binding;protein binding;structural constituent of cytoskeleton;structural molecule activity					163450000	41842000	57735000	283470000	11	11	11	21.9	21.9	21.9	70.81	0	71.586	546500000	23	3	2	8	7	3	2	8	7	630	NaN	1	24	5.6	3.2	16	13.7	P13797;A0A0A0MSQ0;F8W8D8;U3KQI3;H7C4N2;Q5TBN3;P13796;Q14651;C9JAM8	11;10;9;4;2;2;2;2;1	11;10;9;4;2;2;2;2;1	11;10;9;4;2;2;2;2;1	>sp|P13797|PLST_HUMAN Plastin-3 OS=Homo sapiens GN=PLS3 PE=1 SV=4;>tr|A0A0A0MSQ0|A0A0A0MSQ0_HUMAN Plastin-3 OS=Homo sapiens GN=PLS3 PE=1 SV=1;>tr|F8W8D8|F8W8D8_HUMAN Plastin-3 OS=Homo sapiens GN=PLS3 PE=1 SV=1
P63244;J3KPE3;D6R9Z1;D6RAC2;H0Y8W2;D6R9L0;D6REE5;D6RFX4;H0YAF8;D6RHH4;H0YAM7;H0Y8R5;D6RBD0	Guanine nucleotide-binding protein subunit beta-2-like 1;Guanine nucleotide-binding protein subunit beta-2-like 1, N-terminally processed	GNB2L1	3	4	8	4	cell body;cell part;cell projection;cytoplasm;cytoplasmic part;cytoskeleton;cytosol;dendrite;extracellular membrane-bounded organelle;extracellular organelle;extracellular region part;extracellular vesicular exosome;intracellular membrane-bounded organelle;intracellular non-membrane-bounded organelle;intracellular organelle;intracellular organelle part;intracellular part;macromolecular complex;me…	activation of caspase activity;anatomical structure morphogenesis;biological regulation;cell cycle;cellular process;developmental process;embryonic morphogenesis;gastrulation;negative regulation of apoptosis;negative regulation of biological process;negative regulation of biosynthetic process;negative regulation of catalytic activity;negative regulation of cell communication;negative regulation o…	apoptotic protease activator activity;binding;caspase activator activity;caspase regulator activity;channel inhibitor activity;channel regulator activity;enzyme activator activity;enzyme binding;enzyme inhibitor activity;enzyme regulator activity;identical protein binding;ion channel inhibitor activity;kinase binding;kinase inhibitor activity;kinase regulator activity;peptidase activator activity…	Measles				166850000	48495000	30616000	135840000	9	9	9	40.1	40.1	40.1	35.076	0	61.454	381800000	20	3	4	8	4	3	4	8	4	317	NaN	1	20	9.8	12.9	36.3	14.8	P63244;J3KPE3;D6R9Z1;D6RAC2;H0Y8W2;D6R9L0;D6REE5;D6RFX4;H0YAF8;D6RHH4;H0YAM7;H0Y8R5;D6RBD0;D6RAU2;E9PD14;D6RFZ9;D6RGK8;D6RF23;D6R909;D6RDI0;H0Y9P0;D6RHJ5	9;8;7;7;7;7;7;6;6;6;6;5;5;4;4;4;2;2;2;1;1;1	9;8;7;7;7;7;7;6;6;6;6;5;5;4;4;4;2;2;2;1;1;1	9;8;7;7;7;7;7;6;6;6;6;5;5;4;4;4;2;2;2;1;1;1	>sp|P63244|GBLP_HUMAN Guanine nucleotide-binding protein subunit beta-2-like 1 OS=Homo sapiens GN=GNB2L1 PE=1 SV=3;>tr|J3KPE3|J3KPE3_HUMAN Guanine nucleotide-binding protein subunit beta-2-like 1 OS=Homo sapiens GN=GNB2L1 PE=1 SV=1;>tr|D6R9Z1|D6R9Z1_HUMAN
G3V1A4;E9PK25;P23528;E9PP50;E9PQB7	Cofilin-1	CFL1	6	3	6	6	actin cytoskeleton;cell cortex part;cell part;cell projection;cell projection membrane;cell projection part;cortical actin cytoskeleton;cortical cytoskeleton;cytoplasm;cytoplasmic part;cytoskeletal part;cytoskeleton;extracellular membrane-bounded organelle;extracellular organelle;extracellular region part;extracellular space;extracellular vesicular exosome;intracellular membrane-bounded organelle…	actin cytoskeleton organization;actin filament depolymerization;actin filament organization;actin filament-based process;actin polymerization or depolymerization;ameboidal cell migration;anatomical structure morphogenesis;axon guidance;biological regulation;blood coagulation;cell activation;cell migration;cell motility;cell projection organization;cellular component disassembly;cellular component…	binding;protein binding	Axon guidance;Fc gamma R-mediated phagocytosis;Regulation of actin cytoskeleton				472740000	169310000	68027000	665460000	8	8	5	63.8	63.8	43	16.811	0	106.33	1375500000	25	6	3	6	6	4	2	5	3	149	NaN	1	25	48.3	26.2	54.4	43	G3V1A4;E9PK25;P23528;E9PP50;E9PQB7;E9PLJ3;E9PS23	8;8;8;7;5;3;2	8;8;8;7;5;3;2	5;5;5;4;2;2;2	>tr|G3V1A4|G3V1A4_HUMAN Cofilin 1 (Non-muscle), isoform CRA_a OS=Homo sapiens GN=CFL1 PE=1 SV=1;>tr|E9PK25|E9PK25_HUMAN Cofilin-1 OS=Homo sapiens GN=CFL1 PE=1 SV=1;>sp|P23528|COF1_HUMAN Cofilin-1 OS=Homo sapiens GN=CFL1 PE=1 SV=3;>tr|E9PP50|E9PP50_HUMAN Co
A0A087WVQ6;Q00610	Clathrin heavy chain 1	CLTC	3	1	5	4	cell part;clathrin coat;clathrin coat of coated pit;clathrin coat of trans-Golgi network vesicle;clathrin coated vesicle membrane;clathrin complex;clathrin vesicle coat;clathrin-coated endocytic vesicle membrane;clathrin-coated vesicle;coated pit;coated vesicle;coated vesicle membrane;cytoplasmic membrane-bounded vesicle;cytoplasmic part;cytoplasmic vesicle;cytoplasmic vesicle membrane;cytoplasmi…	anatomical structure morphogenesis;antigen processing and presentation;antigen processing and presentation of exogenous antigen;antigen processing and presentation of exogenous peptide antigen;antigen processing and presentation of exogenous peptide antigen via MHC class II;antigen processing and presentation of peptide antigen;antigen processing and presentation of peptide antigen via MHC class …	binding;clathrin binding;clathrin light chain binding;double-stranded RNA binding;enzyme binding;kinase binding;molecular transducer activity;nucleic acid binding;protein binding;protein kinase binding;RNA binding;signal transducer activity;structural molecule activity	Bacterial invasion of epithelial cells;Endocrine and other factor-regulated calcium reabsorption;Endocytosis;Huntington's disease;Lysosome				74961000	500720	3387700	25509000	10	10	10	7.1	7.1	7.1	192.06	0	66.317	104360000	12	3	1	5	4	3	1	5	4	1679	NaN	1	13	2.1	0.7	3.8	2.7	A0A087WVQ6;Q00610;J3KS13;A0A087WX41;P53675	10;10;2;2;2	10;10;2;2;2	10;10;2;2;2	>tr|A0A087WVQ6|A0A087WVQ6_HUMAN Clathrin heavy chain 1 OS=Homo sapiens GN=CLTC PE=1 SV=1;>sp|Q00610|CLH1_HUMAN Clathrin heavy chain 1 OS=Homo sapiens GN=CLTC PE=1 SV=5
P46940;H0YLE8	Ras GTPase-activating-like protein IQGAP1	IQGAP1	2	0	5	3	actin cytoskeleton;actin filament;cell junction;cell leading edge;cell part;cell projection;cell-cell junction;cytoplasm;cytoskeletal part;cytoskeleton;extracellular membrane-bounded organelle;extracellular organelle;extracellular region part;extracellular vesicular exosome;extrinsic to internal side of plasma membrane;extrinsic to membrane;extrinsic to plasma membrane;intracellular;intracellular…	activation of MAPK activity;anatomical structure development;biological regulation;cell cycle process;cell development;cell surface receptor linked signaling pathway;cellular component organization;cellular component organization or biogenesis;cellular developmental process;cellular macromolecule metabolic process;cellular metabolic process;cellular process;cellular protein metabolic process;cell…	actin binding;binding;calcium ion binding;calmodulin binding;cation binding;cytoskeletal protein binding;enzyme activator activity;enzyme binding;enzyme inhibitor activity;enzyme regulator activity;GTPase activator activity;GTPase inhibitor activity;GTPase regulator activity;ion binding;kinase activator activity;kinase binding;kinase regulator activity;lipid binding;metal ion binding;nucleoside-t…	Regulation of actin cytoskeleton				38297000	0	5470500	32972000	6	6	6	4.3	4.3	4.3	189.25	0	34.903	76740000	10	2	0	5	3	2	0	5	3	1657	NaN	1	10	1.1	0	3.7	1.8	P46940;H0YLE8;E9PDT6;E7EWC2;F5H7S7;F2Z2E2;Q13576;Q86VI3	6;3;1;1;1;1;1;1	6;3;1;1;1;1;1;1	6;3;1;1;1;1;1;1	>sp|P46940|IQGA1_HUMAN Ras GTPase-activating-like protein IQGAP1 OS=Homo sapiens GN=IQGAP1 PE=1 SV=1;>tr|H0YLE8|H0YLE8_HUMAN Ras GTPase-activating-like protein IQGAP1 OS=Homo sapiens GN=IQGAP1 PE=1 SV=1
Q9UNN8	Endothelial protein C receptor	PROCR	2	1	4	4	cell part;centrosome;cytoplasmic part;cytoskeletal part;extracellular membrane-bounded organelle;extracellular organelle;extracellular region part;extracellular vesicular exosome;integral to membrane;integral to plasma membrane;intracellular non-membrane-bounded organelle;intracellular organelle;intracellular organelle part;intracellular part;intrinsic to membrane;intrinsic to plasma membrane;mem…	antigen processing and presentation;biological regulation;blood coagulation;coagulation;hemostasis;immune response;immune system process;multicellular organismal process;negative regulation of biological process;negative regulation of coagulation;negative regulation of multicellular organismal process;regulation of biological process;regulation of biological quality;regulation of body fluid level…	binding;protein binding;receptor activity					3454100	589400	7937500	6703800	5	5	5	26.1	26.1	26.1	26.671	0	31.786	18685000	11	2	1	4	4	2	1	4	4	238	238	1	12	10.9	7.1	20.6	20.6	Q9UNN8	5	5	5	>sp|Q9UNN8|EPCR_HUMAN Endothelial protein C receptor OS=Homo sapiens GN=PROCR PE=1 SV=1
J3KTF8;J3QQX2;P52565;J3KRE2;J3KS60;J3KRY1	Rho GDP-dissociation inhibitor 1	ARHGDIA	1	0	3	3	cell part;cytoplasm;cytoplasmic part;cytoskeleton;cytosol;extracellular membrane-bounded organelle;extracellular organelle;extracellular region part;extracellular vesicular exosome;immunological synapse;intracellular non-membrane-bounded organelle;intracellular organelle;intracellular part;membrane part;membrane-bounded organelle;membrane-bounded vesicle;non-membrane-bounded organelle;organelle;p…	biological regulation;cell surface receptor linked signaling pathway;cellular component movement;cellular process;cellular response to stimulus;enzyme linked receptor protein signaling pathway;intracellular signal transduction;negative regulation of apoptosis;negative regulation of axonogenesis;negative regulation of biological process;negative regulation of cell adhesion;negative regulation of c…	binding;enzyme activator activity;enzyme regulator activity;GDP-dissociation inhibitor activity;GTPase activator activity;GTPase regulator activity;nucleoside-triphosphatase regulator activity;protein binding;Rho GDP-dissociation inhibitor activity;small GTPase regulator activity	Neurotrophin signaling pathway;Vasopressin-regulated water reabsorption				2076300	0	24863000	162180000	4	4	4	28	28	28	21.517	0	35.178	189120000	8	1	0	3	3	1	0	3	3	193	NaN	1	8	7.8	0	19.2	23.8	J3KTF8;J3QQX2;P52565;J3KRE2;J3KS60;J3KRY1	4;4;4;3;2;2	4;4;4;3;2;2	4;4;4;3;2;2	>tr|J3KTF8|J3KTF8_HUMAN Rho GDP-dissociation inhibitor 1 (Fragment) OS=Homo sapiens GN=ARHGDIA PE=1 SV=4;>tr|J3QQX2|J3QQX2_HUMAN Rho GDP-dissociation inhibitor 1 OS=Homo sapiens GN=ARHGDIA PE=1 SV=1;>sp|P52565|GDIR1_HUMAN Rho GDP-dissociation inhibitor 1 O
P07355;H0YKS4;H0YMD0;H0YMU9;H0YN42;H0YMM1;A6NMY6;H0YM50;H0YKZ7;H0YLV6;H0YMT9;H0YKX9;H0YMW4;H0YNP5	Annexin A2;Annexin;Putative annexin A2-like protein	ANXA2;ANXA2P2	7	3	3	2	basement membrane;cell cortex;cell part;cell projection;cell surface;cytoplasmic membrane-bounded vesicle;cytoplasmic part;cytoplasmic vesicle;early endosome;endosomal part;endosome;endosome membrane;extracellular matrix part;extracellular membrane-bounded organelle;extracellular organelle;extracellular region part;extracellular space;extracellular vesicular exosome;extrinsic to membrane;extrinsi…	anatomical structure formation involved in morphogenesis;angiogenesis;biological regulation;body fluid secretion;cellular component assembly;cellular component assembly at cellular level;cellular component organization;cellular component organization at cellular level;cellular component organization or biogenesis;cellular component organization or biogenesis at cellular level;cellular membrane or…	binding;calcium ion binding;calcium-dependent phospholipid binding;calcium-dependent protein binding;cation binding;enzyme inhibitor activity;enzyme regulator activity;ion binding;lipase inhibitor activity;lipid binding;metal ion binding;phosphatidylinositol binding;phosphatidylinositol-4,5-bisphosphate binding;phospholipase A2 inhibitor activity;phospholipase inhibitor activity;phospholipid bind…					194940000	30768000	1863300	16966000	8	8	8	31.3	31.3	31.3	38.604	0	70.432	244540000	15	7	3	3	2	7	3	3	2	339	NaN	1	15	28	12.7	14.2	5.9	P07355;H0YKS4;H0YMD0;H0YMU9;H0YN42;H0YMM1;A6NMY6;H0YM50;H0YKZ7;H0YLV6;H0YMT9;H0YKX9;H0YMW4;H0YNP5;H0YN52;H0YNA0;H0YKV8;H0YKL9;H0YN28;H0YL33;H0YLE2;H0YMD9;H0YNB8;H0YKN4	8;7;7;7;7;6;6;5;4;4;4;4;4;4;3;3;3;3;3;3;2;2;1;1	8;7;7;7;7;6;6;5;4;4;4;4;4;4;3;3;3;3;3;3;2;2;1;1	8;7;7;7;7;6;6;5;4;4;4;4;4;4;3;3;3;3;3;3;2;2;1;1	>sp|P07355|ANXA2_HUMAN Annexin A2 OS=Homo sapiens GN=ANXA2 PE=1 SV=2;>tr|H0YKS4|H0YKS4_HUMAN Annexin (Fragment) OS=Homo sapiens GN=ANXA2 PE=1 SV=1;>tr|H0YMD0|H0YMD0_HUMAN Annexin (Fragment) OS=Homo sapiens GN=ANXA2 PE=1 SV=1;>tr|H0YMU9|H0YMU9_HUMAN Annexin
H0YL18;P61769;H0YLF3;F5H6I0	Beta-2-microglobulin;Beta-2-microglobulin form pI 5.3	B2M	1	1	3	1	cell part;coated vesicle membrane;cytoplasm;cytoplasmic part;cytoplasmic vesicle membrane;cytoplasmic vesicle part;early endosome lumen;early endosome membrane;endocytic vesicle membrane;endoplasmic reticulum lumen;endoplasmic reticulum part;endosomal part;endosome lumen;endosome membrane;ER to Golgi transport vesicle membrane;external side of plasma membrane;extracellular membrane-bounded organe…	anatomical structure homeostasis;antigen processing and presentation;antigen processing and presentation of exogenous antigen;antigen processing and presentation of exogenous peptide antigen;antigen processing and presentation of exogenous peptide antigen via MHC class I;antigen processing and presentation of exogenous peptide antigen via MHC class I, TAP-dependent;antigen processing and presenta…	binding;identical protein binding;protein binding	Antigen processing and presentation				13892000	14112000	13334000	33078000	3	3	3	36.9	36.9	36.9	13.972	0	23.241	74416000	10	1	1	3	1	1	1	3	1	122	NaN	1	10	8.2	8.2	36.9	8.2	H0YL18;P61769;H0YLF3;F5H6I0	3;3;2;2	3;3;2;2	3;3;2;2	>tr|H0YL18|H0YL18_HUMAN Beta-2-microglobulin OS=Homo sapiens GN=B2M PE=1 SV=1;>sp|P61769|B2MG_HUMAN Beta-2-microglobulin OS=Homo sapiens GN=B2M PE=1 SV=1;>tr|H0YLF3|H0YLF3_HUMAN Beta-2-microglobulin (Fragment) OS=Homo sapiens GN=B2M PE=1 SV=1;>tr|F5H6I0|F5
J3QQR8;J3QQX6;J3QRQ1;J3QRT5;P13598;J3QKR4	Intercellular adhesion molecule 2	ICAM2	0	1	3	1	cell part;cell projection;extracellular membrane-bounded organelle;extracellular organelle;extracellular region part;extracellular vesicular exosome;integral to membrane;integral to plasma membrane;intrinsic to membrane;intrinsic to plasma membrane;membrane;membrane part;membrane-bounded organelle;membrane-bounded vesicle;organelle;plasma membrane;plasma membrane part;uropod;vesicle	biological adhesion;biological regulation;cell adhesion;cell-cell adhesion;cellular component organization;cellular component organization at cellular level;cellular component organization or biogenesis;cellular component organization or biogenesis at cellular level;cellular process;extracellular matrix organization;extracellular structure organization;regulation of biological process;regulation …	binding;integrin binding;protein binding;protein complex binding;receptor binding	Cell adhesion molecules (CAMs);Natural killer cell mediated cytotoxicity				0	713470	9787000	1214400	3	3	3	24.7	24.7	24.7	18.422	0	24.385	11715000	5	0	1	3	1	0	1	3	1	166	NaN	1	5	0	9	24.7	9	J3QQR8;J3QQX6;J3QRQ1;J3QRT5;P13598;J3QKR4	3;3;3;3;3;2	3;3;3;3;3;2	3;3;3;3;3;2	>tr|J3QQR8|J3QQR8_HUMAN Intercellular adhesion molecule 2 (Fragment) OS=Homo sapiens GN=ICAM2 PE=1 SV=4;>tr|J3QQX6|J3QQX6_HUMAN Intercellular adhesion molecule 2 (Fragment) OS=Homo sapiens GN=ICAM2 PE=1 SV=1;>tr|J3QRQ1|J3QRQ1_HUMAN Intercellular adhesion m
Q9Y490	Talin-1	TLN1	2	2	2	8	actin cytoskeleton;adherens junction;anchoring junction;cell junction;cell part;cell projection;cell projection membrane;cell projection part;cell surface;cell-cell adherens junction;cell-cell junction;cell-substrate adherens junction;cell-substrate junction;cytoplasm;cytoplasmic part;cytoskeletal part;cytoskeleton;cytosol;extracellular membrane-bounded organelle;extracellular organelle;extracell…	actin cytoskeleton organization;actin filament-based process;activation of signaling protein activity involved in unfolded protein response;axon guidance;biological adhesion;biological regulation;blood coagulation;cell activation;cell adhesion;cell junction assembly;cell junction organization;cell-cell junction assembly;cell-cell junction organization;cell-substrate junction assembly;cellular com…	actin binding;binding;cytoskeletal protein binding;integrin binding;LIM domain binding;protein binding;protein complex binding;protein domain specific binding;receptor binding;structural constituent of cytoskeleton;structural molecule activity;vinculin binding	Focal adhesion				17651000	2783500	4762000	52664000	10	10	10	5.4	5.4	5.4	269.76	0	70.131	77860000	13	2	2	2	8	2	2	2	8	2541	NaN	1	14	1.2	1.1	1	4.3	Q9Y490;H0YMT1;Q9Y4G6	10;1;1	10;1;1	10;1;1	>sp|Q9Y490|TLN1_HUMAN Talin-1 OS=Homo sapiens GN=TLN1 PE=1 SV=3
P43121	Cell surface glycoprotein MUC18	MCAM	1	1	2	2	cell part;external side of plasma membrane;integral to membrane;intrinsic to membrane;membrane;membrane part;plasma membrane;plasma membrane part	anatomical structure formation involved in morphogenesis;anatomical structure morphogenesis;angiogenesis;angiogenesis involved in wound healing;biological adhesion;cell adhesion;cellular process;developmental process;glomerular filtration;multicellular organismal process;renal system process;system process;vascular wound healing						1756500	117330	6335300	41238000	4	4	4	8.5	8.5	8.5	71.607	0	28	49447000	6	1	1	2	2	1	1	2	2	646	646	1	7	1.9	2.6	4.2	3.6	P43121	4	4	4	>sp|P43121|MUC18_HUMAN Cell surface glycoprotein MUC18 OS=Homo sapiens GN=MCAM PE=1 SV=2
P63000;J3KSC4;J3QLK0;B1AH77;B1AH78;B1AH80;P60763;P15153	Ras-related C3 botulinum toxin substrate 1;Ras-related C3 botulinum toxin substrate 3;Ras-related C3 botulinum toxin substrate 2	RAC1;RAC3;RAC2	1	0	2	0	cell body;cell part;cell periphery;cell projection;cell projection membrane;cell projection part;cytoplasm;cytoplasmic membrane-bounded vesicle;cytoplasmic part;cytoplasmic vesicle;cytoskeletal part;cytosol;endomembrane system;envelope;extracellular membrane-bounded organelle;extracellular organelle;extracellular region part;extracellular vesicular exosome;extrinsic to membrane;extrinsic to plasm…	actin cytoskeleton organization;actin filament organization;actin filament polymerization;actin filament-based process;actin polymerization or depolymerization;anatomical structure arrangement;anatomical structure homeostasis;anatomical structure morphogenesis;auditory receptor cell morphogenesis;axon guidance;biological adhesion;biological regulation;blood coagulation;bone resorption;catabolic p…	binding;calcium-dependent protein binding;catalytic activity;enzyme binding;GDP-dissociation inhibitor binding;GTP binding;GTPase activity;guanyl nucleotide binding;guanyl ribonucleotide binding;hydrolase activity;hydrolase activity, acting on acid anhydrides;hydrolase activity, acting on acid anhydrides, in phosphorus-containing anhydrides;nucleoside-triphosphatase activity;nucleotide binding;pr…	Adherens junction;Amyotrophic lateral sclerosis (ALS);Axon guidance;B cell receptor signaling pathway;Bacterial invasion of epithelial cells;Chemokine signaling pathway;Colorectal cancer;Epithelial cell signaling in Helicobacter pylori infection;Fc epsilon RI signaling pathway;Fc gamma R-mediated phagocytosis;Focal adhesion;Leukocyte transendothelial migration;MAPK signaling pathway;Natural kille…				20927000	0	5489600	0	2	2	2	12.5	12.5	12.5	21.45	0	12.994	26416000	3	1	0	2	0	1	0	2	0	192	NaN	1	3	5.2	0	12.5	0	P63000;J3KSC4;J3QLK0;B1AH77;B1AH78;B1AH80;P60763;P15153	2;1;1;1;1;1;1;1	2;1;1;1;1;1;1;1	2;1;1;1;1;1;1;1	>sp|P63000|RAC1_HUMAN Ras-related C3 botulinum toxin substrate 1 OS=Homo sapiens GN=RAC1 PE=1 SV=1;>tr|J3KSC4|J3KSC4_HUMAN Ras-related C3 botulinum toxin substrate 3 (Fragment) OS=Homo sapiens GN=RAC3 PE=1 SV=1;>tr|J3QLK0|J3QLK0_HUMAN Ras-related C3 botuli
P18065;C9JMY1	Insulin-like growth factor-binding protein 2	IGFBP2	1	4	1	2	apical plasma membrane;cell part;cytoplasmic part;cytoplasmic vesicle;extracellular membrane-bounded organelle;extracellular organelle;extracellular region;extracellular region part;extracellular space;extracellular vesicular exosome;intracellular organelle;intracellular part;membrane part;membrane-bounded organelle;membrane-bounded vesicle;organelle;plasma membrane part;vesicle	aging;biological regulation;cellular macromolecule metabolic process;cellular metabolic process;cellular process;cellular protein metabolic process;cellular response to chemical stimulus;cellular response to endogenous stimulus;cellular response to hormone stimulus;cellular response to organic substance;cellular response to stimulus;developmental process;female pregnancy;macromolecule metabolic p…	binding;growth factor binding;insulin-like growth factor binding;insulin-like growth factor I binding;insulin-like growth factor II binding;protein binding					26413000	26664000	6114200	17909000	4	4	4	14.2	14.2	14.2	34.814	0	32.81	77100000	7	1	4	1	2	1	4	1	2	325	NaN	1	8	3.7	14.2	2.8	6.5	P18065;C9JMY1;C9JW52	4;3;1	4;3;1	4;3;1	>sp|P18065|IBP2_HUMAN Insulin-like growth factor-binding protein 2 OS=Homo sapiens GN=IGFBP2 PE=1 SV=2;>tr|C9JMY1|C9JMY1_HUMAN Insulin-like growth factor-binding protein 2 OS=Homo sapiens GN=IGFBP2 PE=1 SV=1
A0A087WUZ3;Q01082;F8W6C1	Spectrin beta chain, non-erythrocytic 1	SPTBN1	2	0	1	1	axolemma;axon part;cell cortex part;cell part;cell projection membrane;cell projection part;contractile fiber part;cuticular plate;cytoplasm;cytoplasmic part;cytoskeletal part;cytoskeleton;cytosol;extracellular membrane-bounded organelle;extracellular organelle;extracellular region part;extracellular vesicular exosome;intracellular membrane-bounded organelle;intracellular non-membrane-bounded org…	actin filament capping;axon guidance;biological regulation;cell cycle cytokinesis;cell cycle process;cellular component assembly;cellular component assembly at cellular level;cellular component organization;cellular component organization at cellular level;cellular component organization or biogenesis;cellular component organization or biogenesis at cellular level;cellular macromolecule metabolic…	actin binding;ankyrin binding;binding;cytoskeletal protein binding;lipid binding;phospholipid binding;protein binding;structural constituent of cytoskeleton;structural molecule activity					30083000	0	1584300	19531000	2	2	2	1.1	1.1	1.1	274.83	0	17.593	51198000	4	2	0	1	1	2	0	1	1	2366	NaN	1	4	1.1	0	0.6	0.6	A0A087WUZ3;Q01082;F8W6C1	2;2;1	2;2;1	2;2;1	>tr|A0A087WUZ3|A0A087WUZ3_HUMAN Spectrin beta chain, non-erythrocytic 1 OS=Homo sapiens GN=SPTBN1 PE=1 SV=1;>sp|Q01082|SPTB2_HUMAN Spectrin beta chain, non-erythrocytic 1 OS=Homo sapiens GN=SPTBN1 PE=1 SV=2;>tr|F8W6C1|F8W6C1_HUMAN Spectrin beta chain, non-
C9IY94;C9J938;C9JB25;C9J2Q4;B5MCX3;Q15019;A0A0A6YYT9;C9JFT1;F8WB65;B5MD47;C9JZI2;C9IZU3;C9JQJ4;H7C310	Septin-2	2002-09-01	1	0	1	0	actin cytoskeleton;cell cortex part;cell division site part;cell part;cell projection membrane;cell projection part;cell surface;chromosomal part;cilium membrane;cilium part;cleavage furrow;condensed chromosome kinetochore;cytoplasm;cytoplasmic part;cytoskeletal part;cytoskeleton;exocyst;extracellular membrane-bounded organelle;extracellular organelle;extracellular region part;extracellular vesic…	anatomical structure formation involved in morphogenesis;biological regulation;cell cycle;cell cycle phase;cell cycle process;cell projection assembly;cell projection organization;cell surface receptor linked signaling pathway;cellular component assembly;cellular component assembly at cellular level;cellular component assembly involved in morphogenesis;cellular component organization;cellular com…	binding;enzyme regulator activity;GTP binding;guanyl nucleotide binding;guanyl ribonucleotide binding;nucleotide binding;protein binding;purine nucleotide binding;purine ribonucleoside triphosphate binding;purine ribonucleotide binding;ribonucleotide binding					1118500	0	96073	0	2	2	2	22.3	22.3	22.3	13.737	0	13.213	1214600	2	1	0	1	0	1	0	1	0	121	NaN	1	2	9.1	0	13.2	0	C9IY94;C9J938;C9JB25;C9J2Q4;B5MCX3;Q15019;A0A0A6YYT9;C9JFT1;F8WB65;B5MD47;C9JZI2;C9IZU3;C9JQJ4;H7C310	2;2;2;2;2;2;1;1;1;1;1;1;1;1	2;2;2;2;2;2;1;1;1;1;1;1;1;1	2;2;2;2;2;2;1;1;1;1;1;1;1;1	>tr|C9IY94|C9IY94_HUMAN Septin-2 (Fragment) OS=Homo sapiens GN=SEPT2 PE=1 SV=1;>tr|C9J938|C9J938_HUMAN Septin-2 (Fragment) OS=Homo sapiens GN=SEPT2 PE=1 SV=1;>tr|C9JB25|C9JB25_HUMAN Septin-2 (Fragment) OS=Homo sapiens GN=SEPT2 PE=1 SV=1;>tr|C9J2Q4|C9J2Q4_H
E9PLA9;G3V153;A0A087X082;Q14444	Caprin-1	CAPRIN1	0	0	1	0	cell part;cell projection;cytoplasm;cytoplasmic mRNA processing body;cytoplasmic part;cytosol;dendrite;integral to membrane;integral to plasma membrane;intracellular non-membrane-bounded organelle;intracellular organelle;intracellular part;intrinsic to membrane;intrinsic to plasma membrane;macromolecular complex;membrane;membrane part;neuron projection;non-membrane-bounded organelle;organelle;pla…	biological regulation;negative regulation of biological process;negative regulation of biosynthetic process;negative regulation of cellular biosynthetic process;negative regulation of cellular macromolecule biosynthetic process;negative regulation of cellular metabolic process;negative regulation of cellular process;negative regulation of cellular protein metabolic process;negative regulation of …	binding;nucleic acid binding;RNA binding					0	0	1126800	0	1	1	1	6.5	6.5	6.5	20.236	0	6.6837	1126800	1	0	0	1	0	0	0	1	0	186	NaN	1	1	0	0	6.5	0	E9PLA9;G3V153;A0A087X082;Q14444	1;1;1;1	1;1;1;1	1;1;1;1	>tr|E9PLA9|E9PLA9_HUMAN Caprin-1 (Fragment) OS=Homo sapiens GN=CAPRIN1 PE=1 SV=1;>tr|G3V153|G3V153_HUMAN Caprin-1 OS=Homo sapiens GN=CAPRIN1 PE=1 SV=1;>tr|A0A087X082|A0A087X082_HUMAN Caprin-1 OS=Homo sapiens GN=CAPRIN1 PE=1 SV=1;>sp|Q14444|CAPR1_HUMAN Capr
Q15691	Microtubule-associated protein RP/EB family member 1	MAPRE1	1	0	1	0	cell cortex part;cell part;cell projection membrane;cell projection part;centrosome;cortical cytoskeleton;cortical microtubule cytoskeleton;cytoplasm;cytoplasmic microtubule;cytoplasmic part;cytoskeletal part;cytoskeleton;cytosol;Golgi apparatus;intracellular membrane-bounded organelle;intracellular non-membrane-bounded organelle;intracellular organelle;intracellular organelle part;intracellular …	biological regulation;cell cycle;cell cycle phase;cell cycle process;cell proliferation;cellular component organization;cellular component organization at cellular level;cellular component organization or biogenesis;cellular component organization or biogenesis at cellular level;cellular localization;cellular macromolecule localization;cellular process;cellular protein localization;G2/M transitio…	binding;cytoskeletal protein binding;microtubule binding;microtubule plus-end binding;protein binding;protein C-terminus binding;tubulin binding					1912100	0	1825600	0	2	2	2	10.4	10.4	10.4	29.999	0	11.623	3737600	2	1	0	1	0	1	0	1	0	268	268	1	2	6.7	0	3.7	0	Q15691	2	2	2	>sp|Q15691|MARE1_HUMAN Microtubule-associated protein RP/EB family member 1 OS=Homo sapiens GN=MAPRE1 PE=1 SV=3
P23396;E9PPU1;H0YEU2;E9PL09;F2Z2S8;H0YF32;H0YCJ7	40S ribosomal protein S3	RPS3	2	2	0	3	cell part;cell projection membrane;cell projection part;cytoplasm;cytoplasmic part;cytosol;cytosolic small ribosomal subunit;extracellular membrane-bounded organelle;extracellular organelle;extracellular region part;extracellular vesicular exosome;intracellular membrane-bounded organelle;intracellular non-membrane-bounded organelle;intracellular organelle;intracellular organelle part;intracellula…	biological regulation;biosynthetic process;catabolic process;cellular biosynthetic process;cellular catabolic process;cellular component disassembly;cellular component disassembly at cellular level;cellular component organization;cellular component organization at cellular level;cellular component organization or biogenesis;cellular component organization or biogenesis at cellular level;cellular …	binding;carbon-oxygen lyase activity;catalytic activity;damaged DNA binding;DNA binding;DNA-(apurinic or apyrimidinic site) lyase activity;endonuclease activity;enzyme binding;hydrolase activity;hydrolase activity, acting on ester bonds;iron-sulfur cluster binding;kinase binding;lyase activity;metal cluster binding;mRNA binding;NF-kappaB binding;nuclease activity;nucleic acid binding;protein bind…	Ribosome				33657000	5410300	0	18138000	4	4	4	19.3	19.3	19.3	26.688	0	26.585	57206000	7	2	2	0	3	2	2	0	3	243	NaN	1	7	11.5	8.6	0	12.8	P23396;E9PPU1;H0YEU2;E9PL09;F2Z2S8;H0YF32;H0YCJ7;H0YES8;E9PQX2;E9PQ96;E9PSF4;E9PJH4;E9PK82	4;3;3;3;2;2;2;1;1;1;1;1;1	4;3;3;3;2;2;2;1;1;1;1;1;1	4;3;3;3;2;2;2;1;1;1;1;1;1	>sp|P23396|RS3_HUMAN 40S ribosomal protein S3 OS=Homo sapiens GN=RPS3 PE=1 SV=2;>tr|E9PPU1|E9PPU1_HUMAN 40S ribosomal protein S3 OS=Homo sapiens GN=RPS3 PE=1 SV=1;>tr|H0YEU2|H0YEU2_HUMAN 40S ribosomal protein S3 (Fragment) OS=Homo sapiens GN=RPS3 PE=1 SV=1
Q09666	Neuroblast differentiation-associated protein AHNAK	AHNAK	0	1	0	2	actin cytoskeleton;cell junction;cell part;cell-cell contact zone;cell-cell junction;contractile fiber part;costamere;cytoplasm;cytoplasmic part;cytoskeleton;cytosol;extracellular membrane-bounded organelle;extracellular organelle;extracellular region part;extracellular vesicular exosome;intracellular membrane-bounded organelle;intracellular non-membrane-bounded organelle;intracellular organelle;…	biological regulation;cellular component assembly;cellular component organization;cellular component organization or biogenesis;macromolecular complex assembly;macromolecular complex subunit organization;protein complex assembly;protein complex subunit organization;protein oligomerization;regulation of biological process;regulation of cellular metabolic process;regulation of cellular process;regu…	binding;protein binding					0	2227000	0	14632000	3	3	3	3	3	3	629.09	0	18.206	16859000	3	0	1	0	2	0	1	0	2	5890	5890	1	3	0	1.2	0	1.8	Q09666	3	3	3	>sp|Q09666|AHNK_HUMAN Neuroblast differentiation-associated protein AHNAK OS=Homo sapiens GN=AHNAK PE=1 SV=2
P14550;REV__P24298	Alcohol dehydrogenase [NADP(+)]	AKR1A1	0	0	0	2	apical plasma membrane;cell part;cytoplasmic part;cytosol;extracellular membrane-bounded organelle;extracellular organelle;extracellular region part;extracellular space;extracellular vesicular exosome;intracellular part;membrane part;membrane-bounded organelle;membrane-bounded vesicle;organelle;plasma membrane part;vesicle	alcohol metabolic process;aldehyde catabolic process;biosynthetic process;carbohydrate catabolic process;carbohydrate metabolic process;carboxylic acid biosynthetic process;carboxylic acid catabolic process;carboxylic acid metabolic process;catabolic process;cellular aldehyde metabolic process;cellular biosynthetic process;cellular carbohydrate metabolic process;cellular catabolic process;cellula…	alcohol dehydrogenase (NADP+) activity;alditol:NADP+ 1-oxidoreductase activity;aldo-keto reductase (NADP) activity;catalytic activity;electron carrier activity;L-glucuronate reductase activity;oxidoreductase activity;oxidoreductase activity, acting on CH-OH group of donors;oxidoreductase activity, acting on the CH-OH group of donors, NAD or NADP as acceptor	Caprolactam degradation;Glycerolipid metabolism;Glycolysis / Gluconeogenesis				0	0	0	20212000	2	2	2	4.9	4.9	4.9	36.573	0	12.207	20212000	2	0	0	0	2	0	0	0	2	325	NaN	1	2	0	0	0	4.9	P14550;REV__P24298	2;1	2;1	2;1	>sp|P14550|AK1A1_HUMAN Alcohol dehydrogenase [NADP(+)] OS=Homo sapiens GN=AKR1A1 PE=1 SV=3;>sp|P24298|ALAT1_HUMAN Alanine aminotransferase 1 OS=Homo sapiens GN=GPT PE=1 SV=3
P27797	Calreticulin	CALR	2	1	0	2	acrosomal vesicle;cell part;cell surface;cytoplasm;cytoplasmic membrane-bounded vesicle;cytoplasmic membrane-bounded vesicle lumen;cytoplasmic part;cytoplasmic vesicle;cytoplasmic vesicle part;cytosol;endocytic vesicle lumen;endoplasmic reticulum;endoplasmic reticulum lumen;endoplasmic reticulum part;external side of plasma membrane;extracellular matrix;extracellular membrane-bounded organelle;ex…	actin cytoskeleton organization;actin filament-based process;activation of signaling protein activity involved in unfolded protein response;aging;antigen processing and presentation;antigen processing and presentation of exogenous antigen;antigen processing and presentation of exogenous peptide antigen;antigen processing and presentation of exogenous peptide antigen via MHC class I;antigen proces…	androgen receptor binding;binding;calcium ion binding;carbohydrate binding;cation binding;chaperone binding;complement binding;complement component C1q binding;DNA binding;enzyme binding;glycoprotein binding;hormone binding;hormone receptor binding;integrin binding;ion binding;iron ion binding;metal ion binding;mRNA binding;nuclear hormone receptor binding;nucleic acid binding;opsonin binding;pep…	Antigen processing and presentation;Chagas disease (American trypanosomiasis);Phagosome;Protein processing in endoplasmic reticulum				33687000	3435600	0	13100000	3	3	3	10.8	10.8	10.8	48.141	0	30.903	50223000	5	2	1	0	2	2	1	0	2	417	417	1	6	7.4	4.3	0	7.7	P27797	3	3	3	>sp|P27797|CALR_HUMAN Calreticulin OS=Homo sapiens GN=CALR PE=1 SV=1
P28482;H0YDH9;K7ELV1;B3KR49;K7EN18;E9PBK7;E9PJF0;E9PQW4;A0A0C4DGQ2;P27361;P31152;Q16659	Mitogen-activated protein kinase 1;Mitogen-activated protein kinase;Mitogen-activated protein kinase 3;Mitogen-activated protein kinase 4;Mitogen-activated protein kinase 6	MAPK1;MAPK3;MAPK4;MAPK6	0	0	0	2	adherens junction;anchoring junction;caveola;cell junction;cell part;cell projection;cell projection cytoplasm;cell projection part;cell-substrate adherens junction;cell-substrate junction;cytoplasm;cytoplasmic part;cytoskeletal part;cytoskeleton;cytosol;dendrite cytoplasm;early endosome;endosome;extracellular membrane-bounded organelle;extracellular organelle;extracellular region part;extracellu…	activation of immune response;activation of innate immune response;activation of MAPK activity;activation of MAPKK activity;activation of protein kinase activity;anatomical structure development;anatomical structure morphogenesis;antigen receptor-mediated signaling pathway;apoptosis;axon guidance;B cell receptor signaling pathway;biological regulation;biosynthetic process;blood coagulation;blood …	adenyl nucleotide binding;adenyl ribonucleotide binding;ATP binding;binding;catalytic activity;DNA binding;enzyme binding;identical protein binding;kinase activity;kinase binding;MAP kinase activity;molecular transducer activity;nucleic acid binding;nucleotide binding;phosphatase binding;phosphotransferase activity, alcohol group as acceptor;protein binding;protein dimerization activity;protein h…	Acute myeloid leukemia;Adherens junction;Aldosterone-regulated sodium reabsorption;Alzheimer's disease;Axon guidance;B cell receptor signaling pathway;Bladder cancer;Chagas disease (American trypanosomiasis);Chemokine signaling pathway;Chronic myeloid leukemia;Colorectal cancer;Dorso-ventral axis formation;Endometrial cancer;ErbB signaling pathway;Fc epsilon RI signaling pathway;Fc gamma R-mediat…				0	0	0	29326000	2	2	2	5.3	5.3	5.3	41.389	0	12.01	29326000	2	0	0	0	2	0	0	0	2	360	NaN	1	2	0	0	0	5.3	P28482;H0YDH9;K7ELV1;B3KR49;K7EN18;E9PBK7;E9PJF0;E9PQW4;A0A0C4DGQ2;P27361;P31152;Q16659	2;1;1;1;1;1;1;1;1;1;1;1	2;1;1;1;1;1;1;1;1;1;1;1	2;1;1;1;1;1;1;1;1;1;1;1	>sp|P28482|MK01_HUMAN Mitogen-activated protein kinase 1 OS=Homo sapiens GN=MAPK1 PE=1 SV=3;>tr|H0YDH9|H0YDH9_HUMAN Mitogen-activated protein kinase 3 (Fragment) OS=Homo sapiens GN=MAPK3 PE=1 SV=2;>tr|K7ELV1|K7ELV1_HUMAN Mitogen-activated protein kinase 4
B1AKS5;A0A087X294;Q13177;O75914;E9PM17;B3KNX7;Q13153	Serine/threonine-protein kinase PAK 2;PAK-2p27;PAK-2p34;Serine/threonine-protein kinase PAK 3;Serine/threonine-protein kinase PAK 1	PAK3;PAK2;PAK1	0	0	0	2	adherens junction;anchoring junction;axon;cell junction;cell part;cell projection;cell projection membrane;cell projection part;cell-cell contact zone;cell-cell junction;cell-substrate adherens junction;cell-substrate junction;contractile fiber part;cytoplasm;cytoplasmic part;cytosol;dendrite;focal adhesion;growth cone;intercalated disc;intracellular membrane-bounded organelle;intracellular organ…	actin cytoskeleton organization;actin cytoskeleton reorganization;actin filament-based process;activation of immune response;activation of MAPK activity;anatomical structure development;anatomical structure morphogenesis;antigen receptor-mediated signaling pathway;apoptosis;axon guidance;axonogenesis;biological regulation;branching morphogenesis of a tube;cell death;cell part morphogenesis;cell p…	adenyl nucleotide binding;adenyl ribonucleotide binding;ATP binding;binding;catalytic activity;cation binding;collagen binding;enzyme activator activity;enzyme binding;enzyme regulator activity;identical protein binding;ion binding;kinase activator activity;kinase activity;kinase binding;kinase regulator activity;MAP kinase kinase activity;metal ion binding;nucleotide binding;phosphotransferase a…	Axon guidance;Chemokine signaling pathway;Epithelial cell signaling in Helicobacter pylori infection;ErbB signaling pathway;Fc gamma R-mediated phagocytosis;Focal adhesion;MAPK signaling pathway;MAPK signaling pathway - yeast;Natural killer cell mediated cytotoxicity;Regulation of actin cytoskeleton;Renal cell carcinoma;T cell receptor signaling pathway				0	0	0	2677800	2	2	2	11	11	11	20.15	0	10.717	2677800	2	0	0	0	2	0	0	0	2	181	NaN	1	2	0	0	0	11	B1AKS5;A0A087X294;Q13177;O75914;E9PM17;B3KNX7;Q13153	2;2;2;2;1;1;1	2;2;2;2;1;1;1	2;2;2;2;1;1;1	>tr|B1AKS5|B1AKS5_HUMAN Serine/threonine-protein kinase PAK 3 (Fragment) OS=Homo sapiens GN=PAK3 PE=1 SV=1;>tr|A0A087X294|A0A087X294_HUMAN Non-specific serine/threonine protein kinase OS=Homo sapiens GN=PAK3 PE=1 SV=1;>sp|Q13177|PAK2_HUMAN Serine/threonine
G3XAI2;P07942	Laminin subunit beta-1	LAMB1	2	1	0	1	basement membrane;cell part;cytoplasmic part;extracellular matrix part;extracellular membrane-bounded organelle;extracellular organelle;extracellular region;extracellular region part;extracellular space;extracellular vesicular exosome;intracellular part;laminin complex;laminin-1 complex;laminin-10 complex;laminin-2 complex;laminin-8 complex;macromolecular complex;membrane part;membrane-bounded or…	anatomical structure morphogenesis;axon guidance;biological adhesion;biological regulation;cell adhesion;cell morphogenesis;cell morphogenesis involved in differentiation;cell projection organization;cell-cell adhesion;cell-substrate adhesion;cellular component disassembly;cellular component disassembly at cellular level;cellular component morphogenesis;cellular component organization;cellular co…	binding;extracellular matrix structural constituent;glycolipid binding;glycosphingolipid binding;lipid binding;sphingolipid binding;structural molecule activity	Amoebiasis;ECM-receptor interaction;Focal adhesion;Pathways in cancer;Small cell lung cancer;Toxoplasmosis				75693000	94824	0	4954700	3	3	3	2.1	2.1	2.1	200.48	0	17.941	80742000	5	2	1	0	1	2	1	0	1	1810	NaN	1	5	1	1.1	0	0.6	G3XAI2;P07942;E7EPA6	3;3;1	3;3;1	3;3;1	>tr|G3XAI2|G3XAI2_HUMAN Laminin subunit beta-1 OS=Homo sapiens GN=LAMB1 PE=1 SV=1;>sp|P07942|LAMB1_HUMAN Laminin subunit beta-1 OS=Homo sapiens GN=LAMB1 PE=1 SV=2
F8W1B7;P50281	Matrix metalloproteinase-14	MMP14	1	0	0	1	cell part;cytoplasmic membrane-bounded vesicle;cytoplasmic part;cytoplasmic vesicle;extracellular matrix;extracellular region part;Golgi apparatus part;Golgi lumen;integral to membrane;integral to plasma membrane;intracellular membrane-bounded organelle;intracellular organelle;intracellular organelle lumen;intracellular organelle part;intracellular part;intrinsic to membrane;intrinsic to plasma m…	anatomical structure development;anatomical structure formation involved in morphogenesis;anatomical structure morphogenesis;angiogenesis;astrocyte cell migration;biological regulation;branching morphogenesis of a tube;cell migration;cell motility;cell proliferation;cellular component disassembly;cellular component disassembly at cellular level;cellular component movement;cellular component organ…	binding;calcium ion binding;catalytic activity;cation binding;endopeptidase activity;enzyme activator activity;enzyme regulator activity;hydrolase activity;ion binding;metal ion binding;metalloendopeptidase activity;metallopeptidase activity;nucleic acid binding transcription factor activity;peptidase activator activity;peptidase activity;peptidase activity, acting on L-amino acid peptides;peptid…	GnRH signaling pathway				2016000	0	0	3560000	2	2	2	11.9	11.9	11.9	22.326	0	10.898	5576100	2	1	0	0	1	1	0	0	1	194	NaN	1	2	7.2	0	0	4.6	F8W1B7;P50281	2;2	2;2	2;2	>tr|F8W1B7|F8W1B7_HUMAN Matrix metalloproteinase-14 (Fragment) OS=Homo sapiens GN=MMP14 PE=1 SV=1;>sp|P50281|MMP14_HUMAN Matrix metalloproteinase-14 OS=Homo sapiens GN=MMP14 PE=1 SV=3
Q5T3N1;P04083	Annexin;Annexin A1	ANXA1	1	0	0	0	basolateral plasma membrane;cell part;cell projection;cell surface;cilium;cornified envelope;cytoplasm;cytoplasmic part;cytoskeleton;extracellular membrane-bounded organelle;extracellular organelle;extracellular region;extracellular region part;extracellular space;extracellular vesicular exosome;intracellular membrane-bounded organelle;intracellular non-membrane-bounded organelle;intracellular or…	acid secretion;alpha-beta T cell activation;alpha-beta T cell differentiation;anatomical structure development;arachidonic acid secretion;biological regulation;carboxylic acid transport;cell activation;cell differentiation;cell surface receptor linked signaling pathway;cellular component movement;cellular developmental process;cellular macromolecule metabolic process;cellular metabolic process;ce…	binding;binding, bridging;calcium ion binding;calcium-dependent phospholipid binding;calcium-dependent protein binding;cation binding;enzyme inhibitor activity;enzyme regulator activity;ion binding;lipase inhibitor activity;lipid binding;metal ion binding;phospholipase A2 inhibitor activity;phospholipase inhibitor activity;phospholipid binding;protein binding;protein binding, bridging;receptor bi…					12360000	0	0	0	1	1	1	3.9	3.9	3.9	22.755	0.009009	6.042	12360000	1	1	0	0	0	1	0	0	0	204	NaN	1	1	3.9	0	0	0	Q5T3N1;P04083	1;1	1;1	1;1	>tr|Q5T3N1|Q5T3N1_HUMAN Annexin (Fragment) OS=Homo sapiens GN=ANXA1 PE=1 SV=1;>sp|P04083|ANXA1_HUMAN Annexin A1 OS=Homo sapiens GN=ANXA1 PE=1 SV=2
E9PHT9;P08758;D6RBL5	Annexin;Annexin A5	ANXA5	1	1	0	0	blood microparticle;cell part;cytoplasm;endothelial microparticle;external side of plasma membrane;extracellular membrane-bounded organelle;extracellular organelle;extracellular region part;extracellular vesicular exosome;intracellular;intracellular part;membrane;membrane part;membrane-bounded organelle;membrane-bounded vesicle;organelle;plasma membrane part;vesicle	biological regulation;blood coagulation;cellular process;cellular response to stimulus;coagulation;hemostasis;multicellular organismal process;negative regulation of apoptosis;negative regulation of biological process;negative regulation of catalytic activity;negative regulation of cell death;negative regulation of cellular process;negative regulation of coagulation;negative regulation of molecul…	binding;calcium ion binding;calcium-dependent phospholipid binding;cation binding;enzyme inhibitor activity;enzyme regulator activity;ion binding;lipase inhibitor activity;lipid binding;metal ion binding;phospholipase inhibitor activity;phospholipid binding					11970000	94056	0	0	2	2	2	15.3	15.3	15.3	18.224	0	11.158	12064000	2	1	1	0	0	1	1	0	0	163	NaN	1	2	5.5	9.8	0	0	E9PHT9;P08758;D6RBL5	2;2;1	2;2;1	2;2;1	>tr|E9PHT9|E9PHT9_HUMAN Annexin OS=Homo sapiens GN=ANXA5 PE=1 SV=1;>sp|P08758|ANXA5_HUMAN Annexin A5 OS=Homo sapiens GN=ANXA5 PE=1 SV=2;>tr|D6RBL5|D6RBL5_HUMAN Annexin OS=Homo sapiens GN=ANXA5 PE=1 SV=1
O43155	Leucine-rich repeat transmembrane protein FLRT2	FLRT2	1	0	0	0	cell part;extracellular matrix;extracellular membrane-bounded organelle;extracellular organelle;extracellular region part;extracellular vesicular exosome;integral to membrane;integral to plasma membrane;intrinsic to membrane;intrinsic to plasma membrane;membrane part;membrane-bounded organelle;membrane-bounded vesicle;organelle;plasma membrane part;proteinaceous extracellular matrix;vesicle	biological adhesion;biological regulation;cell adhesion;cellular process;cellular response to stimulus;intracellular signal transduction;regulation of biological process;regulation of cellular process;response to stimulus;signal transduction	binding;binding, bridging;molecular transducer activity;protein binding;protein binding, bridging;receptor signaling protein activity;signal transducer activity					32295000	0	0	0	1	1	1	1.8	1.8	1.8	74.048	0	6.7694	32295000	1	1	0	0	0	1	0	0	0	660	660	1	1	1.8	0	0	0	O43155	1	1	1	>sp|O43155|FLRT2_HUMAN Leucine-rich repeat transmembrane protein FLRT2 OS=Homo sapiens GN=FLRT2 PE=1 SV=1
Q8NBJ4	Golgi membrane protein 1	GOLM1	1	0	0	0	cell part;cytoplasmic part;extracellular membrane-bounded organelle;extracellular organelle;extracellular region part;extracellular space;extracellular vesicular exosome;Golgi apparatus;integral to membrane;integral to plasma membrane;intracellular membrane-bounded organelle;intracellular organelle;intracellular part;intrinsic to membrane;intrinsic to plasma membrane;membrane part;membrane-bounde…	biological regulation;cellular component organization;cellular component organization at cellular level;cellular component organization or biogenesis;cellular component organization or biogenesis at cellular level;cellular process;nucleus organization;organelle organization;regulation of biological process;regulation of lipid metabolic process;regulation of metabolic process;regulation of primary…	binding;protein binding					13327000	0	0	0	1	1	1	3	3	3	45.333	0.0020121	6.6265	13327000	1	1	0	0	0	1	0	0	0	401	401	1	1	3	0	0	0	Q8NBJ4	1	1	1	>sp|Q8NBJ4|GOLM1_HUMAN Golgi membrane protein 1 OS=Homo sapiens GN=GOLM1 PE=1 SV=1
Q96QV1	Hedgehog-interacting protein	HHIP	0	2	0	0	cell part;cell surface;cytoplasm;extracellular region;integral to membrane;integral to plasma membrane;intracellular part;intrinsic to membrane;intrinsic to plasma membrane;membrane part;plasma membrane part	anatomical structure morphogenesis;biological regulation;branching morphogenesis of a tube;carbohydrate metabolic process;cell proliferation;cell surface receptor linked signaling pathway;cellular process;cellular response to stimulus;developmental process;dorsal/ventral pattern formation;epithelial tube branching involved in lung morphogenesis;epithelial tube morphogenesis;metabolic process;morp…	binding;catalytic activity;cation binding;cofactor binding;hedgehog family protein binding;ion binding;metal ion binding;oxidoreductase activity;oxidoreductase activity, acting on CH-OH group of donors;oxidoreductase activity, acting on the CH-OH group of donors, quinone or similar compound as acceptor;protein binding;quinone binding;transition metal ion binding;zinc ion binding	Basal cell carcinoma;Hedgehog signaling pathway;Pathways in cancer				0	5331800	0	0	2	2	2	3.6	3.6	3.6	78.851	0	12.251	5331800	1	0	2	0	0	0	2	0	0	700	700	1	2	0	3.6	0	0	Q96QV1	2	2	2	>sp|Q96QV1|HHIP_HUMAN Hedgehog-interacting protein OS=Homo sapiens GN=HHIP PE=1 SV=3
Q9NZM1	Myoferlin	MYOF	1	1	0	0	caveola;cell part;cytoplasmic part;cytoplasmic vesicle;cytoplasmic vesicle membrane;cytoplasmic vesicle part;envelope;extracellular membrane-bounded organelle;extracellular organelle;extracellular region part;extracellular vesicular exosome;integral to membrane;intracellular membrane-bounded organelle;intracellular organelle;intracellular organelle part;intracellular part;intrinsic to membrane;me…	biological regulation;blood circulation;cellular component organization;cellular component organization or biogenesis;cellular membrane organization;cellular process;cellular response to heat;cellular response to stimulus;cellular response to stress;circulatory system process;membrane organization;multicellular organismal process;muscle contraction;muscle system process;plasma membrane organizati…	binding;lipid binding;phospholipid binding;protein binding					17242000	11220000	0	0	1	1	1	0.5	0.5	0.5	234.71	0.0076336	6.36	28462000	2	1	1	0	0	1	1	0	0	2061	2061	1	2	0.5	0.5	0	0	Q9NZM1	1	1	1	>sp|Q9NZM1|MYOF_HUMAN Myoferlin OS=Homo sapiens GN=MYOF PE=1 SV=1
Q8WUM4	Programmed cell death 6-interacting protein	PDCD6IP	1	0	0	0	cell part;cytoplasm;cytoplasmic membrane-bounded vesicle;cytoplasmic part;cytoplasmic vesicle;cytoskeletal part;cytosol;extracellular membrane-bounded organelle;extracellular organelle;extracellular region part;extracellular vesicular exosome;immunological synapse;intracellular membrane-bounded organelle;intracellular organelle;intracellular organelle part;intracellular part;melanosome;membrane;m…	apoptosis;cell cycle;cell death;cell division;cellular process;death;establishment of localization;establishment of protein localization;programmed cell death;protein transport;reproductive process;transport;viral infectious cycle;viral reproduction;viral reproductive process	binding;calcium-dependent protein binding;identical protein binding;protein binding;protein dimerization activity;protein homodimerization activity	Endocytosis				5767800	0	0	0	1	1	1	1.3	1.3	1.3	96.022	0.0073937	6.218	5767800	1	1	0	0	0	1	0	0	0	868	868	1	1	1.3	0	0	0	Q8WUM4	1	1	1	>sp|Q8WUM4|PDC6I_HUMAN Programmed cell death 6-interacting protein OS=Homo sapiens GN=PDCD6IP PE=1 SV=1
H0Y4H1;H0Y6Z7;P10586	Receptor-type tyrosine-protein phosphatase F	PTPRF	1	0	0	0	cell part;extracellular membrane-bounded organelle;extracellular organelle;extracellular region part;extracellular vesicular exosome;integral to membrane;integral to plasma membrane;intrinsic to membrane;intrinsic to plasma membrane;membrane part;membrane-bounded organelle;membrane-bounded vesicle;organelle;plasma membrane part;vesicle	biological adhesion;biological regulation;cell adhesion;cell migration;cell motility;cell surface receptor linked signaling pathway;cellular component movement;cellular macromolecule metabolic process;cellular metabolic process;cellular process;cellular protein metabolic process;cellular response to stimulus;dephosphorylation;enzyme linked receptor protein signaling pathway;locomotion;macromolecu…	binding;carbohydrate binding;catalytic activity;glycosaminoglycan binding;heparin binding;hydrolase activity;hydrolase activity, acting on ester bonds;molecular transducer activity;pattern binding;phosphatase activity;phosphoprotein phosphatase activity;phosphoric ester hydrolase activity;polysaccharide binding;protein tyrosine phosphatase activity;receptor activity;signal transducer activity;sig…	Adherens junction;Cell adhesion molecules (CAMs);Insulin signaling pathway				9941200	0	0	0	1	1	1	0.7	0.7	0.7	145.55	0.0090909	6.0663	9941200	1	1	0	0	0	1	0	0	0	1291	NaN	1	1	0.7	0	0	0	H0Y4H1;H0Y6Z7;P10586	1;1;1	1;1;1	1;1;1	>tr|H0Y4H1|H0Y4H1_HUMAN Receptor-type tyrosine-protein phosphatase F (Fragment) OS=Homo sapiens GN=PTPRF PE=1 SV=1;>tr|H0Y6Z7|H0Y6Z7_HUMAN Receptor-type tyrosine-protein phosphatase F (Fragment) OS=Homo sapiens GN=PTPRF PE=1 SV=1;>sp|P10586|PTPRF_HUMAN Rec
H3BMH2;H3BSC1;P62491;Q15907	Ras-related protein Rab-11A;Ras-related protein Rab-11B	RAB11A;RAB11B	3	0	0	0	axon;cell division site part;cell junction;cell part;cell projection;cell projection membrane;cell projection part;clathrin coated vesicle membrane;clathrin-coated vesicle;cleavage furrow;coated vesicle;coated vesicle membrane;cytoplasmic membrane-bounded vesicle;cytoplasmic part;cytoplasmic vesicle;cytoplasmic vesicle membrane;cytoplasmic vesicle part;endocytic vesicle;endocytic vesicle membrane…	biological regulation;catabolic process;cation transport;cell projection organization;cellular catabolic process;cellular component organization;cellular component organization at cellular level;cellular component organization or biogenesis;cellular component organization or biogenesis at cellular level;cellular localization;cellular macromolecule localization;cellular macromolecule metabolic pro…	binding;catalytic activity;GDP binding;GTP binding;GTPase activity;guanyl nucleotide binding;guanyl ribonucleotide binding;hydrolase activity;hydrolase activity, acting on acid anhydrides;hydrolase activity, acting on acid anhydrides, in phosphorus-containing anhydrides;nucleoside-triphosphatase activity;nucleotide binding;protein binding;purine nucleotide binding;purine ribonucleoside triphospha…	Endocrine and other factor-regulated calcium reabsorption;Endocytosis;Pancreatic secretion;Vasopressin-regulated water reabsorption				78251000	0	0	0	3	3	3	19.4	19.4	19.4	17.668	0	21.919	78251000	2	3	0	0	0	3	0	0	0	155	NaN	1	3	19.4	0	0	0	H3BMH2;H3BSC1;P62491;Q15907;B4DQU5;A0A0C4DGX5;P57735	3;3;3;3;1;1;1	3;3;3;3;1;1;1	3;3;3;3;1;1;1	>tr|H3BMH2|H3BMH2_HUMAN Ras-related protein Rab-11A (Fragment) OS=Homo sapiens GN=RAB11A PE=3 SV=1;>tr|H3BSC1|H3BSC1_HUMAN Ras-related protein Rab-11A OS=Homo sapiens GN=RAB11A PE=1 SV=1;>sp|P62491|RB11A_HUMAN Ras-related protein Rab-11A OS=Homo sapiens GN
C9JB90;C9JU14;K7ES41;H3BUD9;J3KR73;H3BS49;H3BVH7;K7EIF2;J3QLC6;H7C0Y7;H7BYW1;H3BN55;H0YGL6;C9JBG0;C9JY26;A8MYQ9;E7ES60;A0A087WXI0;Q9NRW1;P20340;Q14964;O00194;P51159;Q5JT25;Q9BZG1;Q7Z6P3;Q8IZ41	Ras-related protein Rab-6B;Ras-related protein Rab-6A;Ras-related protein Rab-39A;Ras-related protein Rab-27B;Ras-related protein Rab-27A;Ras-related protein Rab-41;Ras-related protein Rab-34;Ras-related protein Rab-44;Ras and EF-hand domain-containing protein	RAB6B;RAB27B;RAB27A;RAB34;RAB6A;RAB39A;RAB41;RAB44;RASEF	1	0	0	0	apical plasma membrane;cell part;cell projection;cilium;clathrin-coated vesicle;coated vesicle;cytoplasm;cytoplasmic membrane-bounded vesicle;cytoplasmic part;cytoplasmic vesicle;cytoplasmic vesicle membrane;cytoplasmic vesicle part;cytosol;dendrite;early endosome;endocytic vesicle;endocytic vesicle membrane;endosomal part;endosome;endosome membrane;exocytic vesicle;extracellular membrane-bounded…	antigen processing and presentation;biological regulation;blood coagulation;catabolic process;cation homeostasis;cell activation;cell activation involved in immune response;cell differentiation;cellular catabolic process;cellular cation homeostasis;cellular chemical homeostasis;cellular component movement;cellular component organization;cellular component organization at cellular level;cellular c…	binding;calcium ion binding;catalytic activity;cation binding;GDP binding;GTP binding;GTPase activity;guanyl nucleotide binding;guanyl ribonucleotide binding;hydrolase activity;hydrolase activity, acting on acid anhydrides;hydrolase activity, acting on acid anhydrides, in phosphorus-containing anhydrides;ion binding;metal ion binding;nucleoside-triphosphatase activity;nucleotide binding;protein b…	Pancreatic secretion				22027000	0	0	0	1	1	1	22.4	22.4	22.4	5.8575	0.0075758	6.3182	22027000	1	1	0	0	0	1	0	0	0	49	NaN	1	1	22.4	0	0	0	C9JB90;C9JU14;K7ES41;H3BUD9;J3KR73;H3BS49;H3BVH7;K7EIF2;J3QLC6;H7C0Y7;H7BYW1;H3BN55;H0YGL6;C9JBG0;C9JY26;A8MYQ9;E7ES60;A0A087WXI0;Q9NRW1;P20340;Q14964;O00194;P51159;Q5JT25;Q9BZG1;Q7Z6P3;Q8IZ41	1;1;1;1;1;1;1;1;1;1;1;1;1;1;1;1;1;1;1;1;1;1;1;1;1;1;1	1;1;1;1;1;1;1;1;1;1;1;1;1;1;1;1;1;1;1;1;1;1;1;1;1;1;1	1;1;1;1;1;1;1;1;1;1;1;1;1;1;1;1;1;1;1;1;1;1;1;1;1;1;1	>tr|C9JB90|C9JB90_HUMAN Ras-related protein Rab-6B (Fragment) OS=Homo sapiens GN=RAB6B PE=4 SV=1;>tr|C9JU14|C9JU14_HUMAN Ras-related protein Rab-6B (Fragment) OS=Homo sapiens GN=RAB6B PE=1 SV=3;>tr|K7ES41|K7ES41_HUMAN Ras-related protein Rab-27B (Fragment)
O95810	Serum deprivation-response protein	SDPR	1	0	0	0	caveola;cell part;cytoplasm;cytoplasmic part;cytosol;intracellular part;membrane part;membrane raft;plasma membrane part		binding;lipid binding;phosphatidylserine binding;phospholipid binding;protein binding					8824700	0	0	0	1	1	1	2.6	2.6	2.6	47.173	0	6.6747	8824700	1	1	0	0	0	1	0	0	0	425	425	1	1	2.6	0	0	0	O95810	1	1	1	>sp|O95810|SDPR_HUMAN Serum deprivation-response protein OS=Homo sapiens GN=SDPR PE=1 SV=3
H0Y2Y8;Q15942	Zyxin	ZYX	2	1	0	0	actin filament bundle;actomyosin;adherens junction;anchoring junction;cell junction;cell part;cell-cell adherens junction;cell-cell junction;cell-substrate adherens junction;cell-substrate junction;cytoplasm;cytoskeletal part;focal adhesion;integral to membrane;integral to plasma membrane;intracellular membrane-bounded organelle;intracellular organelle;intracellular organelle part;intracellular p…	biological adhesion;biological regulation;cell adhesion;cell communication;cell-cell signaling;cellular process;cellular response to stimulus;regulation of biological process;regulation of cellular process;regulation of defense response;regulation of inflammatory response;regulation of response to external stimulus;regulation of response to stimulus;regulation of response to stress;response to st…	binding;cation binding;ion binding;metal ion binding;protein binding;transition metal ion binding;zinc ion binding	Focal adhesion				24779000	3009700	0	0	3	3	3	8.5	8.5	8.5	57.643	0	21.474	27789000	3	2	1	0	0	2	1	0	0	540	NaN	1	3	5	3.5	0	0	H0Y2Y8;Q15942;C9IZ41;C9JJK5;H7C3D3	3;3;1;1;1	3;3;1;1;1	3;3;1;1;1	>tr|H0Y2Y8|H0Y2Y8_HUMAN Zyxin (Fragment) OS=Homo sapiens GN=ZYX PE=1 SV=1;>sp|Q15942|ZYX_HUMAN Zyxin OS=Homo sapiens GN=ZYX PE=1 SV=1
[truncated: 13 more columns]
